# Supplementary material for: Single versus repeated intravenous oncolytic reovirus infusions: Implications for immune modulation and rationalised scheduling of therapy in hepatocellular carcinoma
Source: Int J Cancer. 2026 Feb 16;158(12):3252–67. doi: 10.1002/ijc.70386 (PMC13106913; doi:10.1002/ijc.70386)
Supplement: Supplementary file 2 — TABLE S2: Raw values (pg/mL) for cytokine analyses from (A) repeated doses and (B) single dose patients. [file IJC-158-3252-s001.xlsx]

## Sheet: Supplementary Tables 2A and 2B
		Supplementary Table 2: Raw values (pg/ml) for cytokine analyses from (A) repeated dose and (B) single dose patients.
	Suppl. Table 2A							Suppl. Table 2B
		REPEATED DOSE TRIAL							SINGLE DOSE TRIAL
		IFN-a	day 1 pre	day3	day5	pre-surgery			IFN-a	day 1 pre	day 1 post	day 3	pre-surgery
			40.24	50.35	38.81	46.68				32.89	33.34	41.03	26.69
			33.43	36.83	39.53	34.51				34.46	33.79		38.47
			33.43	41.86	35.29	31.49				37.86	37.03	60.87	50.72
			34.24	41.17	38.81	41.86				31.49	32.19	44.02	46.68
			33.97	50.35	50.35	43.66				30.53	27.76	37.03
			54.01	50.94	36.07	31.2				26.15	24.45	40.25	39.47
										40.25	35.76	53.12
		IL2-Ra	day 1 pre	day3	day5	pre-surgery				27.23	33.11	43.65	28.28
										17.93	22.03	24.45	23.27
			54.82	91.39	73.27	59.96
			59.96	81.4	75.98	62.72			IL2-Ra	day 1 pre	day 1 post	day 3	pre-surgery
			56.01	84.09	66.25	63.9
			31.73	51.64	42.8	50.44				54.58	52.83	70.59	38.67
			50.44	104.73	85.25	66.25				99.45	107.41		112
			91.39	113.82	81.4	45.63				121.57	143.46	196.06	175.77
										76.59	87.64	177.4	237.16
		IL-16	day 1 pre	day3	day5	pre-surgery				43.13	46.67	52.83
										63.27	71.02	109.08	104.9
			233.74	303.91	285.44	294.75				101.54	101.54	149.21
			377.21	415.38	430.98	375.15				44.02	71.88	89.76	54.58
			354.29	455.82	358.51	339.34				60.67	75.73	82.55	67.58
			310.7	390.46	339.34	297.05
			237.61	375.15	361.66	394.49			IL-16	day 1 pre	day 1 post	day 3	pre-surgery
			387.42	401.51	280.72	332.84
										112.13	127.03	158.58	88.88
		IL-18	day 1 pre	day3	day5	pre-surgery				157.18	157.18		174.53
										222.62	242	267.35	272.36
			10.65	19.9	42.09	12.28				115.14	154.37	181.36	196.88
			20.61	24.14	26.11	20.35				145.86	126.3	146.57
			31.23	52.11	67.51	37.64				90.47	113.64	137.96	130.7
			26.8	27.7	38.71	28.79				137.24	135.79	180.68
			1.52	8.1	10.74	10.57				95.2	177.27	202.21	119.63
			27.92	42.59	41.77	22.97				110.61	143	184.76	144.43
		IL-4	day 1 pre	day3	day5	pre-surgery			IL-18	day 1 pre	day 1 post	day 3	pre-surgery
			4.32	3.08	2.99	3.05				41.38	43.13	66.5	40.64
			0.54	1.1	0.88	0.7				54.48	79.85		82.65
			2.69	2.17	1.8	1.67				33.15	40.27	59.28	68.81
			1.67	0.9	1.44	1.75				44.7	54.11	81.44	105.68
			3.19	1.97	1.99	2.3				26.47	26.75	44.06
			2.28	1.57	2.45	1.99				16.13	19.06	32.5	36.58
										43.04	44.89	78.37
		IL-5	day 1 pre	day3	day5	pre-surgery				36.48	51.81	89.64	47.29
										39.53	45.99	71.5	64.09
			16.02	11.49	10.45	9.8
			0.49		2.35	3.19			IL-4	day 1 pre	day 1 post	day 3	pre-surgery
			3.39	2.53	3.87	2.53
			5.46	1.75	3.39	5.6				4.22	3.04	2.4	4.39
			9.58	4.02	6.39	6.77				5.72	4.15		4.32
			11.08	8.1	28.21	8.79				5.17	0.27	0.79	1.13
										6.5	3.76	3.27	0.67
										1.82	1.08	0.23
										3.9	1.78	1.59	1.39
										4.32	4.19	3
										7.54	2.68	2.77	5.14
										6.16	4.11	4.11	4.19
									IL-5	day 1 pre	day 1 post	day 3	pre-surgery
										29.84	25.12	20.6	29.84
										46.26	33.34		44.33
										41.61	26.42	20.6	23.44
										64.86	49.07	47.67	21.69
										24.79	20.6	16.31
										51.57	41.86	31.62	22.75
										52.24	55.75	44.57
										52.47	30.44	30.74	39.56
										56.83	52.47	41.1	44.82
