# Supplementary material for: Single versus repeated intravenous oncolytic reovirus infusions: Implications for immune modulation and rationalised scheduling of therapy in hepatocellular carcinoma
Source: Int J Cancer. 2026 Feb 16;158(12):3252–67. doi: 10.1002/ijc.70386 (PMC13106913; doi:10.1002/ijc.70386)
Supplement: Supplementary file 3 — TABLE S3: Raw data values for immunophenotyping analyses from (A) repeated doses and (B) single dose patients. [file IJC-158-3252-s003.xlsx]

## Sheet: Supplementary Tables 3A and 3B
		Supplementary Table 3: Raw data values for immunophenotyping analyses in (A) repeated dose and (B) single dose patients.
	Suppl. Table 3A									Suppl. Table 3B
		REPEATED DOSE TRIAL									SINGLE DOSE TRIAL
		CD4/CD69	day 1 pre	day 1 post	day 3	day 5	pre-surgery	1M			CD4/CD69	day 1 pre	day 1 mid	day 1 post	day 3	pre-surgery	1M
			3.79762	4.23288	8.0119	8.29	7.51948	5.46753				5.94737	3.9798	4.69792	8.16129	7.43617	4.73196
			3.80682	4.6375		6.95918	5.45349					4.56701	4.68367	4.08421		5.67708	4.26
			4.33083	15.5294	10.1452	9.36207	4.18182	4.97619				4.73171	3.46667	3.25	11.6889	6.89362	4.13483
			4.81538	5.86207	7.98551	5.24658	4.31944	4.06593				4.21053	3.24299	3.31959	10.0211	5.78947	3.64286
												3.58182	3.63964	3.95495	13.0459	5.14141	4.78
		CD8/CD69	day 1 pre	day 1 post	day 3	day 5	pre-surgery	1M				4.95455	4.77143	5.41748	12.78	6.0431	4.41905
												4.10185	4.96226	4.86667	10.122		4.21698
			4.60714	5.45205	8.9881	10.74	7.2987	8.20779				4.61905	4.46429	3.975	9.16049	3.98246	4.08491
			4.13636	4.2375		11.898	7.52326					4.83333	4.46032	3.96721	6.03333	3.25862	4.53704
			5.86466	19.1569	17.1774	19.7241	19.8312	10.6905
			4.75385	4.60345	10.2319	8.91781	6.34722	3.76923			CD8/CD69	day 1 pre	day 1 mid	day 1 post	day 3	pre-surgery	1M
		CD14/CD69	day 1 pre	day 1 post	day 3	day 5	pre-surgery	1M				6.30526	3.54545	5.63542	9.95699	7.64894	6.03093
												4.41237	5.77551	4.97895		7.45833	4.96
			3.41803	3.04348	3.18012	4.6	3.125	3.61261				4.79268	3.35556	3.15909	11.4556	7.01064	4.37079
			3.68889	7.65487		3.55172	4.21277					3.92632	3.27103	3.34021	12.6316	7.78947	4.05952
			2.31034	7.27619	3.51449	3.28814	4.67407	4.29932				4.31818	4.78378	4.25217	12.7156	6.63636	5.97
			6.7	6.03604	4.78873	4.35772	4.5339	2.76923				5.10185	5.62264	5.79048	9.06504		6.64151
												5.16667	5.45238	4.7875	16.1358	4.74561	4.58491
		CD19/CD69	day 1 pre	day 1 post	day 3	day 5	pre-surgery	1M				4.11667	4.61905	4.34426	5.66667	3.46552	5.35185
			3.27381	4.91781	5.17857	5.26	7.84416	4			CD14/CD69	day 1 pre	day 1 mid	day 1 post	day 3	pre-surgery	1M
			3.70455	3.6		3.45918	2.40698
			2.77444	17.0784	4.51613	3.31034	4.79221	4.96429				3.91781	3.65185	4.10294	4.39416	4.13873	5.5
			6.6	3.01724	3.13043	2.94521	3.52778	2.8022				3.64103	3.39869	3.98726		5.07097	3.62573
												3.65672	4.38411	2.89873	4.7044	3.065	2.88024
												3.76023	3	3.23392	3.34831	3.11735	3.49306
												4.04887	3.71875	3.39224	5.3234	4.135	3.48387
												3.41176	4	4.68649	5.53398	4.22581	3.27749
												4.85128	3.94	4.1701	4.67841		4.51579
												4.52518	4.03922	3.66176	6.06154	3.82791	3.95814
												4.05072	4.34965	3.5302	4.91781	5.07971	3.32231
											CD19/CD69	day 1 pre	day 1 mid	day 1 post	day 3	pre-surgery	1M
												5.02105	4.58586	4.51042	4.44086	5.94681	5.34021
												3.70103	4.46939	4.2		5.1875	5.88
												5.67073	4.93333	4.34091	12.9	5.64894	4.73034
												4.91579	4.25234	4.18557	9.11579	4.35088	3.9881
												5.24545	4.87387	5.05405	13.2661	5.92929	5.26
												5.99091	7.33333	6.62136	14.89	8.5431	5.33333
												6.32407	6.23585	7.21905	14.9593		5.88679
												8.15476	6.69048	5.7875	8.8642	5.57895	6.74528
												8.16667	7.06349	7.11475	9.98333	10.7069	4.88889
