# Supplementary material for: Single versus repeated intravenous oncolytic reovirus infusions: Implications for immune modulation and rationalised scheduling of therapy in hepatocellular carcinoma
Source: Int J Cancer. 2026 Feb 16;158(12):3252–67. doi: 10.1002/ijc.70386 (PMC13106913; doi:10.1002/ijc.70386)
Supplement: Supplementary file 4 — TABLE S4: Raw data values for chemokine analyses from (A) repeated doses and (B) single dose patients. Available as a separate Excel file. [file IJC-158-3252-s004.xlsx]

## Sheet: Supplementary Tables 4A and 4B
		Supplementary Table 4: Raw data values for chemokine analyses for (A) repeated dose and (B) single dose patients.
	Suppl. Table 4A							Suppl. Table 4B
		REPEATED DOSES TRIAL							SINGLE DOSE TRIAL
		IP-10	day 1 pre	day3	day5	pre-surgery			IP-10	day 1 pre	day 1 post	day 3	pre-surgery
			124.44	570.88	583.71	137.1				78.68	58.6	1156.35	284.52
			279.13	2199.51	1158.67	237.73				143.9	174.54		648.69
			149.66	1774.07	652.4	247.93				497.36	488.59	11615.5	2319.11
			162.61	2051.77	701.84	455.52				194.19	178.61	3124.89	1773.06
			195.65	2283.24	641.1	196.77				374	257.59	3370.07
			872.21	1776.6	891.52	269.95				201.9	170.31	3004.39	472
										685.81	621.69	3031.21
		MIG	day 1 pre	day3	day5	pre-surgery				210.13	276.11	3739.2	297.21
										244.47	198.88	1147.82	235.27
			82.95	177.28	360.34	104.14
			246.63	808.23	551.29	248.62			MIG	day 1 pre	day 1 post	day 3	pre-surgery
			170.81	400.7	369.04	241.04
			164.73	391.56	360.47	253.54				111.35	85.88	415.85	139.58
			125.93	755.75	447	192.86				342.71	354.67		534.58
			1665.47	731.19	464.78	149.53				443.24	585.56	2517.59	1243.83
										236.46	314.56	2365.42	1796.11
		MIP-1b	day 1 pre	day3	day5	pre-surgery				265.38	235.14	692.22
										224.6	208.22	1825.76	782.92
			25.4	24.71	25.92	23.23				413.78	399.29	732.91
			28.97	39.87	27.19	19.84				296.54	623.9	1564.51	212.72
			24.46	45.37	23.29	30.39				200.82	170.82	347.91	261.96
			30.68	32.35	22.57	23.4
			17.11	33.33	21	20.33			MIP-1b	day 1 pre	day 1 post	day 3	pre-surgery
			65.66	31.39	27.09	25.34
										35.06	24.94	58.44	40.79
										66.3	65.41		57.99
										49.58	46.79	111.71	48.27
										37.63	35.39	56.63	36.81
										42.67	32.54	87.58
										35.24	31.25	83.52	22.73
										99.34	85.59	103.09
										49.5	44.44	84.34	35.77
										60.66	42.13	65.08	58.12
